# Supplementary material for: SOS-Inducing Drugs Trigger Nucleic Acid Release and Biofilm Formation in Gram-Negative Bacteria
Source: Biomolecules. 2024 Mar 8;14(3):321. doi: 10.3390/biom14030321 (PMC10967838; doi:10.3390/biom14030321)
Supplement: Supplementary file 1 [file biomolecules-14-00321-s001.zip]

Archive with 1 entries (1 files):
- biomolecules-2872298-supplementary.pdf
